# Supplementary material for: Latency reversal plus natural killer cells diminish HIV reservoir in vivo
Source: Nat Commun. 2022 Jan 10;13:121. doi: 10.1038/s41467-021-27647-0 (PMC8748509; doi:10.1038/s41467-021-27647-0)
Supplement: Supplementary file 4 — Source Data [file 41467_2021_27647_MOESM4_ESM.xlsx]

## Sheet: Fig.1b-h
Fig. 1b
	HIV RNA log10 copies/ml
	Treatment
	No NK	No NK	No NK	No NK	No NK	No NK	NK	NK	NK	NK	NK	NK
	Mouse ID
Time post-ART interruption (wk)	1_1	1_2	1_3	1_4	1_5	1_6	1_7	1_8	1_9	1_10	1_11	1_12
-10	2.30103	2.30103	2.30103	2.30103	2.30103	2.30103	2.30103	2.30103	2.30103	2.30103	2.30103	2.30103
-8	3.7175	4.20272	3.79304	3.3819	3.81419	3.82477	3.33415	3.59944	3.67769	3.62862	3.72533	3.57872
-6	3.933	4.31134	4.09202	3.7706	4.36907	4.22976	3.72338	3.45962	4.24484	3.87627	4.34015	4.00426
-4	2.30103	2.30103	2.30103	2.30103	2.30103	2.30103	2.30103	2.30103	2.30103	2.30103	2.30103	2.30103
-2	2.30103	2.30103	2.30103	2.30103	2.30103	2.30103	2.30103	2.30103	2.30103	2.30103	2.30103	2.30103
0	2.30103	2.30103	2.30103	2.30103	2.30103	2.30103	2.30103	2.30103	2.30103	2.30103	2.30103	2.30103
1	2.30103	2.72178	2.30103	2.30103	2.40798	3.24547	2.76293	2.30103	2.30103	2.30103	3.27306	2.30103
2	3.31757	4.67716	2.92539	3.29405	3.81358	3.99191	3.85176	3.49117	3.38177	3.47777	4.4412	3.76178
3	3.50443	4.78608	3.4909	3.42471	4.48591	4.35071	4.60673	3.72351	3.96483	3.73152	4.30197
4.3	3.8823	4.71818	4.03919	3.97249	4.52006	4.33756	4.21045	3.89709	4.20444	3.81593	4.44954
Fig. 1c
Experiment	Mouse ID	Treatment	Time to rebound post-ART interruption (wk)	Reb. vs No Reb.
1	1_1	No NK	2	Reb.
1	1_2	No NK	1	Reb.
1	1_3	No NK	1	Reb.
1	1_4	No NK	1	Reb.
1	1_5	No NK	1	Reb.
1	1_6	No NK	1	Reb.
1	1_7	NK	2	Reb.
1	1_8	NK	2	Reb.
1	1_9	NK	2	Reb.
1	1_10	NK	2	Reb.
1	1_11	NK	1	Reb.
1	1_12	NK	2	Reb.
Fig. 1d
Experiment	Mouse ID	Treatment	Freq. CD56+CD3- cells
1	1_1	No NK	0.22
1	1_2	No NK	0.28
1	1_3	No NK	0.31
1	1_4	No NK	0.29
1	1_5	No NK	0.2
1	1_6	No NK	0.31
1	1_7	NK	1.38
1	1_8	NK	0.66
1	1_9	NK	0.4
1	1_10	NK	0.37
1	1_11	NK	0.95
1	1_12	NK	0.46
Fig. 1e
Experiment	Mouse Number	Treatment Group	Pre-ART HIV RNA (log 10 copies/ml)
1	1_1	No NK	3.933
1	1_2	No NK	4.31134
1	1_3	No NK	4.09202
1	1_4	No NK	4.36907
1	1_5	No NK	4.22976
1	1_6	No NK	3.72338
1	1_7	NK	3.45962
1	1_8	NK	3.7706
1	1_9	NK	4.24484
1	1_10	NK	3.87627
1	1_11	NK	4.34015
1	1_12	NK	4.00426
Fig. 1f
Experiment	Mouse ID	Treatment	HIV RNA (log 10 copies/ml)
1	1_1	No NK	3.8823
1	1_2	No NK	4.71818
1	1_3	No NK	4.03919
1	1_4	No NK	4.52006
1	1_5	No NK	4.33756
1	1_6	No NK	4.21045
1	1_7	NK	3.89709
1	1_8	NK	3.97249
1	1_9	NK	4.20444
1	1_10	NK	3.81593
1	1_11	NK	4.44954
1	1_12	NK	3.76178
Fig. 1g
Experiment	Mouse ID	Treatment	Spleen CA-HIV RNA (log 10 copies)	BM CA-HIV RNA (log 10 copies)
1	1_1	No NK	4.37473	5.32949
1	1_2	No NK	5.27232	6.02488
1	1_3	No NK	4.43272	4.38252
1	1_4	No NK	4.6439	6.20471
1	1_5	No NK	5.05731	5.83509
1	1_6	No NK	4.5833	6.0171
1	1_7	NK	6.06331	4.07931
1	1_8	NK	4.43226	5.31738
1	1_9	NK	4.67875	5.02911
1	1_10	NK	4.71536	5.18906
1	1_11	NK	5.48755	6.36264
1	1_12	NK	4.54618	5.0351
Fig. 1h
Experiment	Mouse ID	Treatment	Spleen CA-HIV DNA (log 10 copies)	BM CA-HIV DNA (log 10 copies)
1	1_1	No NK	4.27152	3.23367
1	1_2	No NK	4.39561	4.25749
1	1_3	No NK	3.71788	3.09912
1	1_4	No NK	3.91726	4.76107
1	1_5	No NK	3.8126	4.1215
1	1_6	No NK	3.77959	4.00673
1	1_7	NK	4.85986	3.17272
1	1_8	NK	4.00171	4.1236
1	1_9	NK	3.97586	3.03283
1	1_10	NK	3.62219	3.42959
1	1_11	NK	4.19595	4.38447
1	1_12	NK	3.89494	3.78501

## Sheet: Fig.2c-f
Fig. 2c
	HIV RNA log10 copies/ml
	Treatment
	No NK	No NK	No NK	No NK	NK	NK	NK	NK	NK	No NK	No NK	No NK	No NK	No NK	No NK	No NK	No NK	NK	NK	NK	NK	NK	NK	NK	NK	NK
	Mouse ID
Time from ART interruption (wk)	2_1	2_2	2_3	2_4	2_5	2_6	2_7	2_8	2_9	3_1	3_2	3_3	3_4	3_5	3_6	3_7	3_8	3_9	3_10	3_11	3_12	3_13	3_14	3_15	3_16	3_17
-10	2.30103	2.30103	2.30103	2.30103	2.30103	2.30103	2.30103	2.30103	2.30103	2.30103	2.30103	2.30103	2.30103	2.30103	2.30103	2.30103	2.30103	2.30103	2.30103	2.30103	2.30103	2.30103	2.30103	2.30103	2.30103	2.30103
-8	2.76274	3.975	3.17639	3.63658	2.92441	3.88268	3.32911	3.30724	3.29323	2.30103	2.30103	2.30103	2.30103	2.30103	2.30103	2.30103	2.30103	2.30103	2.30103	2.30103	2.30103	2.30103	2.30103	2.30103	2.30103	2.30103
-6	3.33651	4.32275	3.50261	4.11521	3.70554	3.79987	4.53117	3.91351	4.10802	3.39082	2.95106	3.07651	3.36268	2.64589	3.56761	3.01139	2.84023	2.85315	2.59325	2.99312	3.87354	3.36491	2.78382	3.54833	3.05907	3.09942
-4	2.30103	2.30103	2.94223	2.30103	2.30103	2.30103	2.30103	2.3121	2.47025	2.30103	2.30103	2.30103	2.30103	2.30103	2.30103	2.30103	2.30103	2.30103	2.30103	2.30103	2.30103	2.30103	2.30103	2.30103	2.30103	2.30103
-2	2.30103	2.30103	2.30103	2.30103	2.30103	2.30103	2.30103	2.30103	2.30103	2.30103	2.30103	2.30103	2.30103	2.30103	2.30103	2.30103	2.30103	2.30103	2.30103	2.30103	2.30103	2.30103	2.30103	2.30103	2.30103	2.30103
0	2.30103	2.30103	2.30103	2.30103	2.30103	2.30103	2.30103	2.30103	2.30103	2.30103	2.30103	2.30103	2.30103	2.30103	2.30103	2.30103	2.30103	2.30103	2.30103	2.30103	2.30103	2.30103	2.30103	2.30103	2.30103	2.30103
1	2.77343	2.30103	3.10935	2.30103	2.30103	2.30103	2.30103	2.30103	2.30103	2.69948	2.30103	2.30103	2.30103	2.30103	2.30103	2.30103	2.30103	2.30103	2.30103	2.30103	2.30103	2.30103	2.30103	2.30103	2.30103	2.30103
1.4	3.97794	3.88899	3.33925	2.30103	2.30103	2.30103	3.96922	2.30103	2.30103
1.6										3.29256	2.30103	3.15172	3.24812	2.30103	2.30103	2.30103	2.30103		2.30103	2.30103	2.59046	2.30103	2.30103	2.30103	2.33199	2.30103
2	5.06444	4.03661	2.78496	3.42947	2.30103	2.30103	4.84602	2.30103	2.30103
2.6										4.28324	2.30103	4.12215	3.74314	2.30103	3.34393	2.49725	2.57671	2.30103	2.30103	2.30103	3.53531	2.30103	2.30103	2.30103	2.30103	2.30103
3.6										4.706	3.805	4.452	3.739	4.399	4.812	3.517	3.406	2.30103	2.30103	3.309	4.968	2.30103	2.30103	2.517	3.053	4.27
Fig. 2d
Experiment	Treatment	Mouse ID	Time post-ART interruption (wk)	Reb. vs No Reb.
2	No NK	2_1	1	Reb.
2	No NK	2_2	1.4	Reb.
2	No NK	2_3	1	Reb.
2	No NK	2_4	2	Reb.
2	NK	2_5	2	No Reb.
2	NK	2_6	2	No Reb.
2	NK	2_7	1.4	Reb.
2	NK	2_8	2	No Reb.
2	NK	2_9	2	No Reb.
3	No NK	3_1	1	Reb.
3	No NK	3_2	3.6	Reb.
3	No NK	3_3	1.6	Reb.
3	No NK	3_4	3.6	Reb.
3	No NK	3_5	1.6	Reb.
3	No NK	3_6	2.6	Reb.
3	No NK	3_7	2.6	Reb.
3	No NK	3_8	2.6	Reb.
3	NK	3_9	3.6	Reb.
3	NK	3_10	3.6	No Reb.
3	NK	3_11	3.6	No Reb.
3	NK	3_12	1.6	Reb.
3	NK	3_13	3.6	No Reb.
3	NK	3_14	3.6	No Reb.
3	NK	3_15	3.6	Reb.
3	NK	3_16	3.6	Reb.
3	NK	3_17	3.6	Reb.
Fig. 2e
Experiment	Treatment	Mouse ID	Reb. vs No Reb.	Freq. CD56+CD3- cells
2	No NK	2_1	Reb.	0.43
2	No NK	2_2	Reb.	0.16
2	No NK	2_3	Reb.	0.32
2	No NK	2_4	Reb.	0.26
2	NK	2_5	No Reb.	1.04
2	NK	2_6	No Reb.	0.66
2	NK	2_7	Reb.	0.58
2	NK	2_8	No Reb.	1.51
2	NK	2_9	No Reb.	1.57
3	No NK	3_1	Reb.	0.16
3	No NK	3_2	Reb.	0.32
3	No NK	3_3	Reb.	0.24
3	No NK	3_4	Reb.	0.059
3	No NK	3_5	Reb.	0.24
3	No NK	3_6	Reb.	0.049
3	No NK	3_7	Reb.	0.00515
3	No NK	3_8	Reb.	0.032
3	NK	3_9	Reb.	0.36
3	NK	3_10	No Reb.	2.56
3	NK	3_11	No Reb.	2.2
3	NK	3_12	Reb.	0.31
3	NK	3_13	No Reb.	0.71
3	NK	3_14	No Reb.	1.12
3	NK	3_15	Reb.	0.8
3	NK	3_16	Reb.	0.37
3	NK	3_17	Reb.	0.78
Fig. 2f
Experiment	Treatment	Mouse ID	Reb. vs No Reb.	Pre-ART HIV RNA (log 10 copies/ml)
2	No NK	2_1	Reb.	3.33651
2	No NK	2_2	Reb.	4.32275
2	No NK	2_3	Reb.	3.50261
2	No NK	2_4	Reb.	4.11521
2	NK	2_5	No Reb.	3.70554
2	NK	2_6	No Reb.	3.79987
2	NK	2_7	Reb.	4.53117
2	NK	2_8	No Reb.	3.91351
2	NK	2_9	No Reb.	4.10802
3	No NK	3_1	Reb.	3.39082
3	No NK	3_2	Reb.	2.95106
3	No NK	3_3	Reb.	3.07651
3	No NK	3_4	Reb.	2.64589
3	No NK	3_5	Reb.	3.36268
3	No NK	3_6	Reb.	3.56761
3	No NK	3_7	Reb.	3.01139
3	No NK	3_8	Reb.	2.84023
3	NK	3_9	Reb.	2.99312
3	NK	3_10	No Reb.	2.85315
3	NK	3_11	No Reb.	2.59325
3	NK	3_12	Reb.	3.87354
3	NK	3_13	No Reb.	3.36491
3	NK	3_14	No Reb.	2.78382
3	NK	3_15	Reb.	3.54833
3	NK	3_16	Reb.	3.05907
3	NK	3_17	Reb.	3.09942

## Sheet: Fig.3a-d
Fig. 3a
Experiment	Treatment	Mouse ID	Pre-ART HIV RNA (log 10 copies/ml)
2	No NK	2_1	3.33651
2	No NK	2_2	4.32275
2	No NK	2_3	3.50261
2	No NK	2_4	4.11521
2	NK	2_5	3.70554
2	NK	2_6	3.79987
2	NK	2_7	4.53117
2	NK	2_8	3.91351
2	NK	2_9	4.10802
3	No NK	3_1	3.39082
3	No NK	3_2	2.95106
3	No NK	3_3	3.07651
3	No NK	3_4	2.64589
3	No NK	3_5	3.36268
3	No NK	3_6	3.56761
3	No NK	3_7	3.01139
3	No NK	3_8	2.84023
3	NK	3_9	2.99312
3	NK	3_10	2.85315
3	NK	3_11	2.59325
3	NK	3_12	3.87354
3	NK	3_13	3.36491
3	NK	3_14	2.78382
3	NK	3_15	3.54833
3	NK	3_16	3.05907
3	NK	3_17	3.09942
Fig. 3b
Experiment	Treatment	Mouse ID	HIV RNA (log 10 copies/ml)
2	No NK	2_1	5.06444
2	No NK	2_2	4.03661
2	No NK	2_3	2.78496
2	No NK	2_4	3.42947
2	NK	2_5	ND
2	NK	2_6	ND
2	NK	2_7	4.84602
2	NK	2_8	ND
2	NK	2_9	ND
3	No NK	3_1	4.706
3	No NK	3_2	3.805
3	No NK	3_3	4.452
3	No NK	3_4	4.399
3	No NK	3_5	3.739
3	No NK	3_6	4.812
3	No NK	3_7	3.517
3	No NK	3_8	3.406
3	NK	3_9	3.309
3	NK	3_10	ND
3	NK	3_11	ND
3	NK	3_12	ND
3	NK	3_13	4.968
3	NK	3_14	ND
3	NK	3_15	2.517
3	NK	3_16	3.053
3	NK	3_17	4.27
		ND=Not detected, shown as LLD of 1.0 log10 copies on graph.
Fig. 3c
Experiment	Treatment	Mouse ID	Aviremia (A) or rebound viremia (V)	Spleen HIV RNA (log 10 copies)	BM HIV RNA (log 10 copies)
2	No NK	2_1	V	4.02715	4.42109
2	No NK	2_2	V	2.80198	2.66327
2	No NK	2_3	V	2.14357	1
2	No NK	2_4	V	1.72383	1.04554
2	NK	2_5	A	ND	ND
2	NK	2_6	A	ND	ND
2	NK	2_7	V	4.3069	3.65459
2	NK	2_8	A	ND	ND
2	NK	2_9	A	ND	ND
3	No NK	3_1	V	5.4498	4.56956
3	No NK	3_2	V	4.33041	3.18099
3	No NK	3_3	V	5.26963	4.20992
3	No NK	3_4	V	4.50814	3.87439
3	No NK	3_5	V	5.86912	3.80382
3	No NK	3_6	V	5.08982	4.05208
3	No NK	3_7	V	3.99444	2.40734
3	No NK	3_8	V	4.16047	2.69953
3	NK	3_9	V	4.43491	2.95942
3	NK	3_10	A	ND	ND
3	NK	3_11	A	ND	ND
3	NK	3_12	V	5.49128	4.72378
3	NK	3_13	A	ND	ND
3	NK	3_14	A	ND	ND
3	NK	3_15	V	3.7131	1.76843
3	NK	3_16	V	4.17261	2.91417
3	NK	3_17	V	4.39119	3.76916
		ND=Not detected, shown as LLD of 1.0 log10 copies on graph.
Fig. 3d
Experiment	Treatment	Mouse ID	Aviremia (A) or rebound viremia (V)	Spleen HIV RNA (log 10 copies)	BM HIV RNA (log 10 copies)
2	No NK	2_1	V	3.67312	1.93502
2	No NK	2_2	V	2.53313	ND
2	No NK	2_3	V	ND	1.91255
2	No NK	2_4	V	ND	ND
2	NK	2_5	A	ND	ND
2	NK	2_6	A	ND	ND
2	NK	2_7	V	3.48532	2.04705
2	NK	2_8	A	ND	ND
2	NK	2_9	A	2.04301	ND
3	No NK	3_1	V	4.49441	3.24619
3	No NK	3_2	V	3.36601	1.45878
3	No NK	3_3	V	4.51462	3.00115
3	No NK	3_4	V	3.83774	3.22238
3	No NK	3_5	V	3.90525	2.10424
3	No NK	3_6	V	4.91305	3.15788
3	No NK	3_7	V	3.49403	1.47695
3	No NK	3_8	V	3.41726	1.53958
3	NK	3_9	V	3.405	1.20784
3	NK	3_10	A	ND	ND
3	NK	3_11	A	ND	ND
3	NK	3_12	V	3.62996	2.96575
3	NK	3_13	A	ND	ND
3	NK	3_14	A	ND	ND
3	NK	3_15	V	3.01965	1.70355
3	NK	3_16	V	3.52044	1.58331
3	NK	3_17	V	3.93814	2.3018
		ND=Not detected, shown as LLD of 1.0 log10 copies on graph.

## Sheet: Fig.4b,c
Fig. 4b
Experiment	Treatment	Mouse ID	Number of unique barcodes per mouse
2	No NK	2_1	8
2	No NK	2_2	3
2	No NK	2_3	4
2	No NK	2_4	4
2	NK	2_5	0
2	NK	2_6	0
2	NK	2_7	3
2	NK	2_8	0
2	NK	2_9	0
3	No NK	3_1	1
3	No NK	3_2	3
3	No NK	3_3	1
3	No NK	3_4	6
3	No NK	3_5	14
3	No NK	3_6	4
3	No NK	3_7	5
3	No NK	3_8	3
3	NK	3_9	1
3	NK	3_10	0
3	NK	3_11	0
3	NK	3_12	4
3	NK	3_13	0
3	NK	3_14	0
3	NK	3_15	3
3	NK	3_16	8
3	NK	3_17	2
Fig. 4c
Experiment	Treatment	Mouse ID	Number of unique barcodes per mouse plasma	Number of unique barcodes per mouse spleen	Number of unique barcodes per mouse BM
2	No NK	2_1	7	5	5
2	No NK	2_2	1	2	2
2	No NK	2_3	NA	3	0
2	No NK	2_4	1	1	3
2	NK	2_5	0	0	0
2	NK	2_6	0	0	0
2	NK	2_7	1	2	2
2	NK	2_8	0	0	0
2	NK	2_9	0	0	0
3	No NK	3_1	1	1	1
3	No NK	3_2	2	2	2
3	No NK	3_3	1	1	1
3	No NK	3_4	2	5	5
3	No NK	3_5	13	7	14
3	No NK	3_6	2	2	4
3	No NK	3_7	1	5	3
3	No NK	3_8	1	3	3
3	NK	3_9	1	1	1
3	NK	3_10	0	0	0
3	NK	3_11	0	0	0
3	NK	3_12	4	4	3
3	NK	3_13	0	0	0
3	NK	3_14	0	0	0
3	NK	3_15	NA	1	3
3	NK	3_16	7	4	8
3	NK	3_17	2	1	1
		NA=No amplicon detected despite positive viral load

## Sheet: Fig.5c,d
Fig. 5b
	HIV RNA log10 copies/ml
	Experiment
	4														5
	Treatment
	DMSO	DMSO	DMSO	DMSO	DMSO+NK	DMSO+NK	DMSO+NK	DMSO+NK	DMSO+NK	LRA+NK	LRA+NK	LRA+NK	LRA+NK	LRA+NK	DMSO	DMSO	DMSO	DMSO	DMSO	DMSO	DMSO	LRA	LRA	LRA	LRA	LRA	LRA	LRA	LRA	LRA+NK	LRA+NK	LRA+NK	LRA+NK	LRA+NK
	Mouse ID
Time from ART interruption (wk)	4_1	4_2	4_3	4_4	4_5	4_6	4_7	4_8	4_9	4_10	4_11	4_12	4_13	4_14	5_1	5_2	5_3	5_4	5_5	5_6	5_7	5_8	5_9	5_10	5_11	5_12	5_13	5_14	5_15	5_16	5_17	5_18	5_19	5_20
-10.7	2.30103	2.30103	2.30103	2.30103	2.30103	2.30103	2.30103	2.30103	2.30103	2.30103	2.30103	2.30103	2.30103	2.30103	2.30103	2.30103	2.30103	2.30103	2.30103	2.30103	2.30103	2.30103	2.30103	2.30103	2.30103	2.30103	2.30103	2.30103	2.30103	2.30103	2.30103	2.30103	2.30103	2.30103
-8.7	2.62376	2.30103	2.66089	2.6781	2.36929	2.30103	2.30103	2.30103	2.85436	2.94471	2.60581	2.87551	2.3598	2.30103	2.30103	2.30103	2.40788	3.31708	2.48725	2.44483	2.37885	2.30103	2.30103	2.47421	2.41696	2.45158	2.30103	2.83221	2.31488	2.30103	2.67264	2.90327	2.30103	2.30103
-6.7	2.99513	3.06423	3.25102	3.19297	2.60934	2.33405	2.34918	2.75942	2.30103	2.4029	3.49711		2.54065	2.59857	2.63112	2.6679	3.18521	2.87045	3.26899	3.23166	3.13196	3.07924	2.65005	3.05339	3.33673	2.84999	2.30103	3.22211	2.5825	2.77932	2.63621	2.49473	2.90014	3.14728
-4.7	3.7773	2.7676	3.71691	4.26255	2.62607	3.10208	2.47517	4.02544	2.78256	2.79291	3.01691	2.46465	2.711	2.59234	3.90986	3.83779	3.73693	3.1445	3.79138	4.1688	4.05384	3.77168	3.82747	4.20224	3.51596	2.95952	3.72658	3.83107	3.43225	3.53614	3.48595	2.87697	3.83102	4.11221
-2.7	2.30103	2.30103	2.30103	2.57067	2.30103	2.30103	2.30103	2.30103	2.40052	2.30103	2.30103	2.30103	2.30103	2.30103	2.30103	2.30103	2.30103	2.30103	2.30103	2.30103	2.30103	2.30103	2.30103	2.52948	2.30103	2.30103	2.30103	2.30103	2.30103	2.30103	2.30103	2.30103	2.30103	2.30103
-0.7	2.30103	2.30103	2.30103	2.30103	2.30103	2.30103	2.30103	2.30103	2.30103	2.30103	2.30103	2.30103	2.30103	2.30103	2.30103	2.30103	2.30103	2.30103	2.30103	2.30103	2.30103	2.30103	2.30103	2.30103	2.30103	2.30103	2.30103	2.30103	2.30103	2.30103	2.30103	2.30103	2.30103	2.30103
0	2.30103	2.30103	2.30103		2.30103	2.30103	2.30103	2.30103	2.30103	2.30103	2.30103	2.30103	2.30103	2.30103	2.30103		2.30103	2.30103	2.30103	2.30103	2.30103	2.30103	2.30103	2.30103	2.30103	2.30103	2.30103	2.30103	2.30103	2.30103	2.30103	2.30103	2.30103	2.30103
0.71	2.30103	2.30103	2.30103	2.30103	2.30103	2.30103	2.30103	2.30103	2.30103	2.74171	2.30103	2.30103	2.30103	2.30103	2.30103	2.30103	2.30103	2.30103	2.30103	2.30103	2.59537	2.30103	2.30103	2.46925	2.30103	2.30103	2.30103	2.30103	2.30103	2.30103	2.30103	2.30103	2.30103	2.30103
1.6	2.30103	2.30103	2.30103		2.30103	2.30103	2.30103			2.31958	2.30103	2.30103	2.30103	2.30103
1.71															2.35016	2.30103	2.30103	2.30103	2.42947	2.97603	2.35623	2.30103	2.30103	2.99149	2.30103	2.30103	2.338	3.17688	3.00085	2.30103	2.30103	2.30103	2.30103	2.30103
2				2.30103				2.46214	3.1949
2.71	4.08121	2.30103	2.95353		2.30103	2.30103	2.30103			2.56244	2.30103	2.30103	2.30103	2.30103	3.56366	3.2425	2.88716	2.30103	3.88217	4.09859	2.47831	2.76454	2.30103	3.48801	2.30103	2.64571	3.0168	3.96327	3.32479		2.30103	2.51531	2.69058	2.30103
3				3.04708				2.68983	4.48805
3.71	2.30103	2.30103	3.59116		2.30103	2.30103	2.70109			2.79049	2.30103		2.30103	2.30103	2.95381	3.23099	2.30103	2.30103	3.49609	3.82349	2.47944	2.7923	3.07347	3.07347	2.30103	2.30103	2.3611	3.64237	3.37267	2.30103	2.30103	2.47688	2.38206	2.30103
4				2.77814					3.51138
4.71	2.37892	2.30103	3.646		3.36694	2.30103				2.30103		2.30103	2.30103	2.30103	3.07318	3.06807	2.64686	2.30103	3.35698	4.38083	3.08124	3.22932		3.14334	2.30103	2.86138	2.69333	3.68881	3.83019	2.30103	2.69472	2.52111	2.81315	2.30103
5				3.15614					3.33801
5.6	2.30103	2.30103	3.94986		2.96683	2.30103				2.33274		2.30103	2.30103	2.30103
5.71															3.13989	2.87849	2.60469	2.53302	3.269	4.03694	2.80737	3.01557		3.449	2.30103	2.30103		4.14133	3.83576	2.36042	2.66829	2.48899	3.23915	2.30103
6				3.9625					2.70205
6.57															3.42563	2.89628			4.318	4.00772	3.23784	3.21241		3.40451	2.80765	2.47384		3.99749	3.41521	2.42138	2.92689	2.6938	2.89208	2.30103
6.71	2.7455	2.30103	4.27318		3.81332	2.30103				2.35618		2.30103	2.30103	2.30103
7				3.76628					3.75636
7.1	3.17596		4.79752		3.5526					3.45858
7.7		2.30103				2.59024						2.30103	2.30103	2.30103
7.86																									2.8735									2.66648
8				3.62807				2.71265
8.7		2.30103				2.93789						2.30103
9								3.23081
9.3												2.30103
9.7		2.30103				2.63671						2.30103		2.30103
10.3		2.66672
10.9						2.67212						2.30103		2.30103
11.7						2.64201						2.30103		2.30103
12
12.1						3.18286						2.30103		2.30103
Fig. 5c
Experiment	Treatment	Mouse ID	Time post-ART interruption (wk)	Reb. vs No Reb.
4	DMSO	4_1	1.57	Reb.
4	DMSO	4_2	10.3	Reb.
4	DMSO	4_3	2.71	Reb.
4	DMSO	4_4	3	Reb.
4	DMSO+NK	4_5	4.71	Reb.
4	DMSO+NK	4_6	7.71	Reb.
4	DMSO+NK	4_7	3.71	Reb.
4	DMSO+NK	4_8	2	Reb.
4	DMSO+NK	4_9	2	Reb.
4	SUW133+NK	4_10	0.71	Reb.
4	SUW133+NK	4_11	3.71	No Reb.
4	SUW133+NK	4_12	12.6	No Reb.
4	SUW133+NK	4_13	7.71	No Reb.
4	SUW133+NK	4_14	12.6	No Reb.
5	DMSO	5_1	1.71	Reb.
5	DMSO	5_2	2.71	Reb.
5	DMSO	5_3	2.71	Reb.
5	DMSO	5_4	2.71	Reb.
5	DMSO	5_5	1.71	Reb.
5	DMSO	5_6	0.71	Reb.
5	DMSO	5_7	0.71	Reb.
5	SUW133	5_8	1.71	Reb.
5	SUW133	5_9	3.71	Reb.
5	SUW133	5_10	0.71	Reb.
5	SUW133	5_11	4.71	Reb.
5	SUW133	5_12	2.71	Reb.
5	SUW133	5_13	0.71	Reb.
5	SUW133	5_14	1.71	Reb.
5	SUW133	5_15	1.71	Reb.
5	SUW133+NK	5_16	5.71	Reb.
5	SUW133+NK	5_17	4.71	Reb.
5	SUW133+NK	5_18	2.71	Reb.
5	SUW133+NK	5_19	2.71	Reb.
5	SUW133+NK	5_20	7.86	Reb.
Fig. 5d
Experiment	Treatment	Mouse ID	Freq. CD56+CD3- cells
4	DMSO	4_1	0.53
4	DMSO	4_2	0.39
4	DMSO	4_3	0.69
4	DMSO	4_4	0.38
4	DMSO+NK	4_5	1.62
4	DMSO+NK	4_6	0.4
4	DMSO+NK	4_7	0.78
4	DMSO+NK	4_8	0.51
4	DMSO+NK	4_9	0.34
4	SUW133+NK	4_10	2.08
4	SUW133+NK	4_11	0.29
4	SUW133+NK	4_12	0.047
4	SUW133+NK	4_13	0.041
4	SUW133+NK	4_14	3.2
5	DMSO	5_1	0.084
5	DMSO	5_2	0.17
5	DMSO	5_3	0.2
5	DMSO	5_4	0.34
5	DMSO	5_5	0.051
5	DMSO	5_6	0.13
5	DMSO	5_7	0.16
5	SUW133	5_8	0.32
5	SUW133	5_9	0.15
5	SUW133	5_10	0.28
5	SUW133	5_11	0.34
5	SUW133	5_12	0.26
5	SUW133	5_13	0.19
5	SUW133	5_14	0.14
5	SUW133	5_15	0.2
5	SUW133+NK	5_16	0.93
5	SUW133+NK	5_17	0.54
5	SUW133+NK	5_18	0.59
5	SUW133+NK	5_19	1.46
5	SUW133+NK	5_20	0.56

## Sheet: Fig.6a-f
Fig. 6a
Experiment	Treatment	Mouse ID	HIV RNA (log 10 copies)
3	DMSO	3_1	3.17596
3	DMSO	3_2	2.66672
3	DMSO	3_3	4.79752
3	DMSO	3_4	3.62807
3	DMSO+NK	3_5	3.5526
3	DMSO+NK	3_6	3.18286
3	DMSO+NK	3_7	2.70109
3	DMSO+NK	3_8	3.23081
3	DMSO+NK	3_9	3.75636
3	SUW133+NK	3_10	3.45858
3	SUW133+NK	3_11	No Reb.
3	SUW133+NK	3_12	No Reb.
3	SUW133+NK	3_13	No Reb.
3	SUW133+NK	3_14	No Reb.
4	DMSO	4_1	3.42563
4	DMSO	4_2	2.89628
4	DMSO	4_3	2.60469
4	DMSO	4_4	2.53302
4	DMSO	4_5	4.318
4	DMSO	4_6	4.00772
4	DMSO	4_7	3.23784
4	SUW133	4_8	3.21241
4	SUW133	4_9	3.07347
4	SUW133	4_10	3.40451
4	SUW133	4_11	2.8735
4	SUW133	4_12	2.47384
4	SUW133	4_13	2.69333
4	SUW133	4_14	3.99749
4	SUW133	4_15	3.41521
4	SUW133+NK	4_16	2.42138
4	SUW133+NK	4_17	2.92689
4	SUW133+NK	4_18	2.6938
4	SUW133+NK	4_19	2.89208
4	SUW133+NK	4_20	2.66648
Fig. 6b
Experiment	Treatment	Mouse ID	Aviremia (A) or rebound viremia (V)	Spleen HIV RNA (log 10 copies)	BM HIV RNA (log 10 copies)
3	DMSO	3_1	V	3.86102	3.43758
3	DMSO	3_2	V	5.64101	1
3	DMSO	3_3	V	3.2674	6.03219
3	DMSO	3_4	V	4.19885	3.00711
3	DMSO+NK	3_5	V	3.45231	3.11346
3	DMSO+NK	3_6	V	4.04614	4.52886
3	DMSO+NK	3_7	V	2.66373	3.02955
3	DMSO+NK	3_8	V	4.11715	3.12681
3	DMSO+NK	3_9	V	3.12919	2.92624
3	SUW133+NK	3_10	V	3.9676	4.30646
3	SUW133+NK	3_11	A	1	1
3	SUW133+NK	3_12	A	1	1
3	SUW133+NK	3_13	A	1	1
3	SUW133+NK	3_14	A	1	1
4	DMSO	4_1	V	4.83864	5.36263
4	DMSO	4_2	V	4.49263	4.10316
4	DMSO	4_3	V	4.52969	3.8038
4	DMSO	4_4	V	4.16016	3.9332
4	DMSO	4_5	V	5.01531	6.05881
4	DMSO	4_6	V	6.3178	5.20429
4	DMSO	4_7	V	4.41872	4.45655
4	SUW133	4_8	V	4.7532	3.97511
4	SUW133	4_9	V	2.92221	3.09001
4	SUW133	4_10	V	4.91141	4.3948
4	SUW133	4_11	V	2.95413	2.7163
4	SUW133	4_12	V	3.91756	3.33913
4	SUW133	4_13	V	4.11712	3.47508
4	SUW133	4_14	V	6.15581	5.23699
4	SUW133	4_15	V	5.31902	4.3843
4	SUW133+NK	4_16	V	4.31764	4.02912
4	SUW133+NK	4_17	V	4.37424	3.45447
4	SUW133+NK	4_18	V	4.19563	3.5866
4	SUW133+NK	4_19	V	4.52544	3.68319
4	SUW133+NK	4_20	V	3.67864	3.47192
Fig. 6c
Experiment	Treatment	Mouse ID	Number of unique barcodes per mouse
3	DMSO	3_1	3
3	DMSO	3_2	6
3	DMSO	3_3	10
3	DMSO	3_4	3
3	DMSO+NK	3_5	4
3	DMSO+NK	3_6	2
3	DMSO+NK	3_7	2
3	DMSO+NK	3_8	4
3	DMSO+NK	3_9	3
3	SUW133+NK	3_10	4
3	SUW133+NK	3_11	0
3	SUW133+NK	3_12	0
3	SUW133+NK	3_13	0
3	SUW133+NK	3_14	0
4	DMSO	4_1	3
4	DMSO	4_2	3
4	DMSO	4_3	9
4	DMSO	4_4	6
4	DMSO	4_5	4
4	DMSO	4_6	4
4	DMSO	4_7	1
4	SUW133	4_8	11
4	SUW133	4_9	3
4	SUW133	4_10	3
4	SUW133	4_11	3
4	SUW133	4_12	4
4	SUW133	4_13	2
4	SUW133	4_14	4
4	SUW133	4_15	3
4	SUW133+NK	4_16	2
4	SUW133+NK	4_17	3
4	SUW133+NK	4_18	1
4	SUW133+NK	4_19	1
4	SUW133+NK	4_20	1
Fig. 6d
Experiment	Treatment	Mouse ID	Number of unique barcodes per mouse plasma	Number of unique barcodes per mouse spleen	Number of unique barcodes per mouse BM
3	DMSO	3_1	1	NA	3
3	DMSO	3_2	3	3	2
3	DMSO	3_3	7	1	10
3	DMSO	3_4	1	3	1
3	DMSO+NK	3_5	3		3
3	DMSO+NK	3_6	1	1	1
3	DMSO+NK	3_7	1	NA	1
3	DMSO+NK	3_8	1	4	1
3	DMSO+NK	3_9	1	3	1
3	SUW133+NK	3_10	2	NA	4
3	SUW133+NK	3_11	0	0	0
3	SUW133+NK	3_12	0	0	0
3	SUW133+NK	3_13	0	0	0
3	SUW133+NK	3_14	0	0	0
4	DMSO	4_1	1	1	2
4	DMSO	4_2	2	3	1
4	DMSO	4_3	2	3	8
4	DMSO	4_4	NA	4	2
4	DMSO	4_5	2	2	2
4	DMSO	4_6	1	2	2
4	DMSO	4_7	1	1	1
4	SUW133	4_8	6	7	1
4	SUW133	4_9	1	3	1
4	SUW133	4_10	3	3	3
4	SUW133	4_11	2	3	NA
4	SUW133	4_12	1	4	1
4	SUW133	4_13	NA	2	1
4	SUW133	4_14	2	4	3
4	SUW133	4_15	2	3	NA
4	SUW133+NK	4_16	1	2	1
4	SUW133+NK	4_17	2	2	2
4	SUW133+NK	4_18	1	1	1
4	SUW133+NK	4_19	1	1	1
4	SUW133+NK	4_20	1	1	1
Fig. 6e
Experiment	Treatment	Mouse ID	Time to rebound post-ART interruption (wk)	Number of unique barcodes per mouse
2	No NK	2_1	1	8
2	No NK	2_2	1.4	3
2	No NK	2_3	1	4
2	No NK	2_4	2	4
2	NK	2_5	1	1
2	NK	2_6	3.6	3
2	NK	2_7	1.6	1
2	NK	2_8	3.6	6
2	NK	2_9	1.6	14
3	No NK	3_1	2.6	4
3	No NK	3_2	2.6	5
3	No NK	3_3	2.6	3
3	No NK	3_4	NR	0
3	No NK	3_5	NR	0
3	No NK	3_6	1.4	3
3	No NK	3_7	NR	0
3	No NK	3_8	NR	0
3	NK	3_9	3.6	1
3	NK	3_10	NR	0
3	NK	3_11	NR	0
3	NK	3_12	1.6	4
3	NK	3_13	NR	0
3	NK	3_14	NR	0
3	NK	3_15	3.6	3
3	NK	3_16	3.6	8
3	NK	3_17	3.6	2
4	DMSO	4_1	1.57	3
4	DMSO	4_2	10.3	6
4	DMSO	4_3	2.71	10
4	DMSO	4_4	3	3
4	DMSO+NK	4_5	4.71	4
4	DMSO+NK	4_6	7.71	2
4	DMSO+NK	4_7	3.71	2
4	DMSO+NK	4_8	2	4
4	DMSO+NK	4_9	2	3
4	SUW133+NK	4_10	0.71	4
4	SUW133+NK	4_11	NR	0
4	SUW133+NK	4_12	NR	0
4	SUW133+NK	4_13	NR	0
4	SUW133+NK	4_14	NR	0
5	DMSO	5_1	1.71	3
5	DMSO	5_2	2.71	3
5	DMSO	5_3	2.71	9
5	DMSO	5_4	2.71	6
5	DMSO	5_5	1.71	4
5	DMSO	5_6	0.71	4
5	DMSO	5_7	0.71	1
5	SUW133	5_8	1.71	11
5	SUW133	5_9	3.71	3
5	SUW133	5_10	0.71	3
5	SUW133	5_11	4.71	3
5	SUW133	5_12	2.71	4
5	SUW133	5_13	0.71	2
5	SUW133	5_14	1.71	4
5	SUW133	5_15	1.71	3
5	SUW133+NK	5_16	5.71	2
5	SUW133+NK	5_17	4.71	3
5	SUW133+NK	5_18	2.71	1
5	SUW133+NK	5_19	2.71	1
5	SUW133+NK	5_20	7.86	1
Fig. 6f
Experiment	Treatment	Mouse ID	Aviremia (A) or rebound viremia (V)	Spleen HIV DNA (log 10 copies)	BM HIV DNA (log 10 copies)
4	DMSO	4_1	V	4.51207	3.49688
4	DMSO	4_2	V	2.07718	3.16113
4	DMSO	4_3	V	5.14229	5.34723
4	DMSO	4_4	V	2.90633	2.32793
4	DMSO+NK	4_5	V	3.39716	3.05821
4	DMSO+NK	4_6	V	4.12476	4.54861
4	DMSO+NK	4_7	V	3.44447	2.09777
4	DMSO+NK	4_8	V	3.76274	2.48263
4	DMSO+NK	4_9	V	2.8077	2.52314
4	SUW133+NK	4_10	V	2.98266	2.40669
4	SUW133+NK	4_11	A	1	1
4	SUW133+NK	4_12	A	1	1
4	SUW133+NK	4_13	A	1	1
4	SUW133+NK	4_14	A	1	1
5	DMSO	5_1	V	4.42255	4.87315
5	DMSO	5_2	V	4.23679	4.04381
5	DMSO	5_3	V	4.05944	3.7364
5	DMSO	5_4	V	3.69523	3.09875
5	DMSO	5_5	V	4.49249	4.84478
5	DMSO	5_6	V	5.8168	4.60645
5	DMSO	5_7	V	4.43921	3.95417
5	SUW133	5_8	V	4.24191	3.6373
5	SUW133	5_9	V	3.65504	2.79875
5	SUW133	5_10	V	4.41506	3.95533
5	SUW133	5_11	V	3.97204	2.99048
5	SUW133	5_12	V	4.24644	3.10885
5	SUW133	5_13	V	4.12318	3.56045
5	SUW133	5_14	V	5.10366	4.37433
5	SUW133	5_15	V	4.57577	3.843
5	SUW133+NK	5_16	V	4.22094	3.64075
5	SUW133+NK	5_17	V	4.46269	2.93921
5	SUW133+NK	5_18	V	3.8993	3.32383
5	SUW133+NK	5_19	V	4.22843	3.00689
5	SUW133+NK	5_20	V	4.0774	3.42952

## Sheet: Supplementary Fig.2b-d,f
Supplementary Fig. 2b
Frequency of IFNg+ NK cells					Frequency of CD017a+ NK cells
NL43	NFNSX	Uninf.	PMA/Io		NL43	NFNSX	Uninf.	PMA/Io
12.7	8.66	2.75667	23.8		6.81667	7.55333	5.59333	30.6
8.1	6.55667	1.56	23.9		7.26333	7.86333	6.11	29.5
13.4333	8.27	2.39	37.7		9.24667	8.5	6.24333	28.7
10.35	8.299	2.57333	36.3		6.60333	5.44333	4.21667	39.7
8.98667	10.48	2.89333	42		5.09667	6.28667	4.77	38.5
12.3333	7.48	2.42667	39.2		8.98	5.58667	4.07	39.2
31	32.2	6.84			9.8	10.7	8.5
17.3	36.8	2.98			8.54	10.6	5.37
35.6	40.7	1.29			8.9	8.57	4.87
Supplementary Fig. 2c
Frequency of IFNg+ NK cells									Frequency of CD017a+ NK cells
NL43 800ng	NL43 160ng	NL43 32ng	NFNSX 800ng	NFNSX 160ng	NFNSX 32ng	Uninfected	PMA/Io		NL43 800ng	NL43 160ng	NL43 32ng	NFNSX 800ng	NFNSX 160ng	NFNSX 32ng	Uninfected	PMA/Io
3.86	5.52	1	3.48	1.83	0.74	0.31	29.4		3.95	4.01	3.01	3.89	3.71	3.21	3.09	32.3
0.17	0.22	0.11	0.43	0.47	0.42	0.72	20.3		1.92	1.5	1.36	1.52	1.53	1.56	3.85	20.2
1.73	1.14	0.81	2.55	1.45	0.97	0.94	27.6		4.01	3.42	3.38	4.56	3.44	3.19	4.6	26.6
Supplementary Fig. 2d
Frequency of p24+ NK cells
NL43 800ng	NL43 160ng	NL43 32ng	NFNSX 800ng	NFNSX 160ng	NFNSX 32ng	Uninfected
0.23	0.24	0.094	0.24	0.15	0.15	0.2
0.2	0.16	0.11	0.34	0.19	0.18	0.23
0.33	0.3	0.13	0.34	0.23	0.11	0.53
Supplementary Fig. 2f
Frequency of p24+ CD4+ T cells
1:1 NL43	0:1 NL43	1:0 NFNSX	0:1 NFNSX	0:1 Uninf
35.1	89.8	11.4	18.8	6.92
16.3	30.5	22.3	37.1	5.5
25	57	4.67	9.15	4.16

## Sheet: Supplementary Fig.3a-e
Supplementary Fig. 3a
			Frequency of CD56+CD3- cells
Experiment	Treatment	Mouse ID	Blood	Spleen	BM
1	No NK	1_1	0.11	0.3	0.6
1	No NK	1_2	0.33	0.19	0.33
1	No NK	1_3	0.16	0.32	0.44
1	No NK	1_4	0.15	0.34	0.19
1	No NK	1_5	0.11	0.082	0.78
1	No NK	1_6	0.27	0.017	0.29
1	NK	1_7	0.62	0.69	0.96
1	NK	1_8	0.011	0.2	0.44
1	NK	1_9	0.15	0.17	0.69
1	NK	1_10	0.19	0.028	0.11
1	NK	1_11	1.25	0.065	0.098
1	NK	1_12	0.17	0.21	0.31
Supplementary Fig. 3b
			Frequency of CD45+ cells
				Time post-ART interruption
Experiment	Treatment	Mouse ID	Time of HIV infection	0	1	2	3	Necropsy
1	No NK	1_1	89.9	87	91.9	89.9	93.9	89.8
1	No NK	1_2	72.3	37.8	71.6	39.2	85.1	56
1	No NK	1_3	93.5	91.2	94.8	92.7	81.2	89.9
1	No NK	1_4	56.6	61.3	72.3	79.9	86.5	68.9
1	No NK	1_5	75.4	59.2	70.4	65.5	87.9	74.2
1	No NK	1_6	52.4	78	82.9	88.7	66.2	76.6
1	NK	1_7	81.3	74.2	72.8	63.3	82	69.4
1	NK	1_8	87.6	85.4	87.8	80.6	66.2	81.8
1	NK	1_9	84.3	80.4	85.5	78.2	62.7	79.6
1	NK	1_10	85.1	63.7	84.6	80.2	37.8	46.3
1	NK	1_11	41.6	39.5	66.7	61.7	88.7	57.6
1	NK	1_12	57.7	61.1	75.9			93.3
			Count of CD45+ cells
				Time post-ART interruption
Experiment	Treatment	Mouse ID	Time of HIV infection	0	1	2	3	Necropsy
1	No NK	1_1	52946	73316	41405	23158	102850	29410
1	No NK	1_2	16884	8653	9404	8750	91306	3343
1	No NK	1_3	136767	127110	83430	88304	50598	59717
1	No NK	1_4	16911	18195	28593	23418	134009	9075
1	No NK	1_5	41394	20054	15947	2342	109555	16078
1	No NK	1_6	9148	17851	12087	2293	23393	19399
1	NK	1_7	41448	1084	2673	15389	42230	19367
1	NK	1_8	70338	82106	54017	34080	27833	9250
1	NK	1_9	64505	74582	36612	4145	25587	21688
1	NK	1_10	64070	55003	17602	4895	10401	13561
1	NK	1_11	9998	9739	8183	1060	89013	2567
1	NK	1_12	12438	20491	9874			93088
Supplementary Fig. 3c
			Frequency of CD4+ cells
				Time post-ART interruption
Experiment	Treatment	Mouse ID	Time of HIV infection	0	1	2	3	Necropsy
1	No NK	1_1	83.7	78.4	79	77.1	73.4	69.9
1	No NK	1_2	83.7	76	75.9	78	80.7	63.5
1	No NK	1_3	84.6	84	77.5	82.2	78.1	57.3
1	No NK	1_4	83.7	74.5	73.9	73.8	74.4	64.8
1	No NK	1_5	82.6	70.6	67.2	68.8	77.2	66.4
1	No NK	1_6	86.1	75.8	75.2	72.8	73.2	73.1
1	NK	1_7	82.9	72.3	69.7	69.6	79.9	69.3
1	NK	1_8	85.4	80.6	77.3	78	74.4	70.1
1	NK	1_9	86.7	77.8	76.5	76.8	80.3	82.6
1	NK	1_10	83.9	75.9	75.5	78.9	79.9	54.7
1	NK	1_11	87.4	81.9	75	74.7	78.7	73.4
1	NK	1_12	87.5	80	76.2			70
			Count of CD4+ cells
				Time post-ART interruption
Experiment	Treatment	Mouse ID	Time of HIV infection	0	1	2	3	Necropsy
1	No NK	1_1	20911	33721	21311	12646	22678	13166
1	No NK	1_2	9891	6102	6009	6342	37043	1390
1	No NK	1_3	64239	66975	46858	49790	26555	24212
1	No NK	1_4	8826	11396	18837	15610	49115	5820
1	No NK	1_5	22782	11983	9806	1581	33946	12396
1	No NK	1_6	3856	10444	7048	1491	13537	11429
1	NK	1_7	11018	385	979	6565	12084	4342
1	NK	1_8	24353	37930	23964	17345	18295	4476
1	NK	1_9	31444	43261	20783	2475	15990	12816
1	NK	1_10	24928	29163	9728	3032	6234	6760
1	NK	1_11	5381	4648	3965	624	37461	835
1	NK	1_12	5814	13457	6382			49844
Supplementary Fig. 3d
			Frequency of CD45+ cells
Experiment	Treatment	Mouse ID	Spleen	BM
1	No NK	1_1	93.8	60.3
1	No NK	1_2	61.3	24.4
1	No NK	1_3	92.4	63.2
1	No NK	1_4	61	45.5
1	No NK	1_5	84.4	57.4
1	No NK	1_6	89.3	46
1	NK	1_7	68.9	56
1	NK	1_8	92.7	51.9
1	NK	1_9	79.3	51.3
1	NK	1_10	77.8	46.9
1	NK	1_11	83.6	58.5
1	NK	1_12	94.8	55.4
			Count of CD45+ cells
Experiment	Treatment	Mouse ID	Spleen	BM
1	No NK	1_1	24012	7781
1	No NK	1_2	19545	3222
1	No NK	1_3	31518	8191
1	No NK	1_4	10229	3451
1	No NK	1_5	11748	3561
1	No NK	1_6	13430	4001
1	NK	1_7	2146	2380
1	NK	1_8	32040	7260
1	NK	1_9	7451	4503
1	NK	1_10	9962	1041
1	NK	1_11	10682	2335
1	NK	1_12	17185	2130
Supplementary Fig. 3e
			Frequency of CD4+ cells
Experiment	Treatment	Mouse ID	Spleen	BM
1	No NK	1_1	69.7	57.1
1	No NK	1_2	74.8	53.7
1	No NK	1_3	67.7	52.8
1	No NK	1_4	63.6	45.6
1	No NK	1_5	70.9	50.5
1	No NK	1_6	65.8	41.6
1	NK	1_7	62.5	53.4
1	NK	1_8	66.3	52.5
1	NK	1_9	65.5	45.4
1	NK	1_10	67.6	48.7
1	NK	1_11	70.7	31
1	NK	1_12	68.7	55.7
			Count of CD4+ cells
Experiment	Treatment	Mouse ID	Spleen	BM
1	No NK	1_1	24012	7781
1	No NK	1_2	19545	3222
1	No NK	1_3	31518	8191
1	No NK	1_4	10229	3451
1	No NK	1_5	11748	3561
1	No NK	1_6	13430	4001
1	NK	1_7	2146	2380
1	NK	1_8	32040	7260
1	NK	1_9	7451	4503
1	NK	1_10	9962	1041
1	NK	1_11	10682	2335
1	NK	1_12	17185	2130

## Sheet: Supplementary Fig.4a-c
Supplementary Fig. 4a
p24 ng/ml
NL-HABC	NL4-3
2735.83	1889
1670	1770
2258.27	2465.95
	2717
Supplementary Fig. 4b
HIV dose (p24 ng)	NL4-3			NLHA-BC
0	0.16	0.72	1.2	0.16	0.72	1.2
94.4	3	2.71	3.98	2.91	1.54	2.74
283.2	5.23	7.76	11.4	9.2	16.2	12.1
Supplementary Fig. 4c
HIV dose (p24 ng)	NL4-3			NLHA-BC
0	0.97	0.57	0.91	0.97	0.57	0.91
110	3.04	3.28	4.62	2.32	3.76	3.03
475	7.47	8.57	7.02	5.82	6.14	7.13

## Sheet: Supplementary Fig.5a-e
Supplementary Fig.5a
			Frequency of CD56+CD3- cells
Experiment	Treatment	Mouse ID	Blood	Spleen	BM
2	No NK	2_1	0.32	0.51	0.33
2	No NK	2_2	0.27	0.075	0.13
2	No NK	2_3	0.084	0.68	0.22
2	No NK	2_4	0.04	1.1	0.087
2	NK	2_5	0.17	0.028	0.15
2	NK	2_6	0.039	0.22	0.11
2	NK	2_7	0.14	0.23	0.61
2	NK	2_8	0.85	0.78	0.24
2	NK	2_9	0.22	0.83	0.11
3	No NK	3_1	0.38	0.22	0.39
3	No NK	3_2	0.25	0.18	0.11
3	No NK	3_3	0.61	0.16	0.26
3	No NK	3_4	0.16	0.078	0.034
3	No NK	3_5	0.5	0.59	0.14
3	No NK	3_6	0.59	0.12	0.42
3	No NK	3_7	0.058	0.071	0.12
3	No NK	3_8	0.056	0.17	0.32
3	NK	3_9	0.07	0.36	0.1
3	NK	3_10	0.11	0.2	0.15
3	NK	3_11	0.088	0.14	0.25
3	NK	3_12	0.47	0.13	0.18
3	NK	3_13	0.1	0.11	0.16
3	NK	3_14	0.13	0.1	0.32
3	NK	3_15	0.13	0.11	0.077
3	NK	3_16	0.047	0.087	0.12
3	NK	3_17	1.06	0.23	0.28
Supplementary Fig.5b
			Frequency of CD45+ cells
				Time post-ART interruption
Experiment	Treatment	Mouse ID	Time of HIV infection	0	1	1.5	Necropsy
2	No NK	2_1	78.2	76.9	73.7	50.8	71.3
2	No NK	2_2	73.7	96.2	95.8	92.1	92.6
2	No NK	2_3	54.1	87.7	94	85.8	78.8
2	No NK	2_4	65	71.1	75.6	51	84.6
2	NK	2_5	84.2	96.6	97.4	96.5	62.9
2	NK	2_6	88.2	80.8	52	71.4	64.7
2	NK	2_7	71.1	92	89.6	74.3	59.7
2	NK	2_8	51.6	84.9	87.7	57.3	64.3
2	NK	2_9	35.1	56	79.6	47.3	91
3	No NK	3_1	0.97	10.8	23	12	84.8
3	No NK	3_2	9.03	48.7	79.5	61.6	86
3	No NK	3_3	3.46	20.8	70	35.7	80.9
3	No NK	3_4	5.86	24.6	94	56	94.9
3	No NK	3_5	0.86	8	45.2	17.9	80.6
3	No NK	3_6	34.1	43.3	91.6	83.5	90.9
3	No NK	3_7	17	66.1	89.7	83.7	88.3
3	No NK	3_8	11.6	37.4	70.4	79.5	89.5
3	NK	3_9	2.12	18.3	79.5	22.6	59.8
3	NK	3_10	11.2	28.3	56.4	50.9	90.5
3	NK	3_11	5.02	18.4	37.8	52	85.3
3	NK	3_12	3.24	37.1	41.6	60.5	88.2
3	NK	3_13	22.2	56.5	84.9	69.3	92.1
3	NK	3_14	28.7	75.2	92.5	84.2	94
3	NK	3_15	14.4	51.6	84	51.1	96.1
3	NK	3_16	20.1	67.6	93.7	88	91.8
3	NK	3_17	13.9	41.9	86.4	75.1	94.8
			Count of CD45+ cells
				Time post-ART interruption
Experiment	Treatment	Mouse ID	Time of HIV infection	0	1	1.5	Necropsy
2	No NK	2_1	15490	18801	12407	19347	11952
2	No NK	2_2	24250	39516	82341	120790	120411
2	No NK	2_3	26640	41315	24577	63718	9589
2	No NK	2_4	19486	6861	14483	27308	20385
2	NK	2_5	19732	39352	54967	106624	15449
2	NK	2_6	16073	9903	9822	47088	17002
2	NK	2_7	15199	29195	24640	48143	19285
2	NK	2_8	14316	8142	9412	14020	14124
2	NK	2_9	12480	6454	7773	16933	37370
3	No NK	3_1	170	2289	8018	6118	51931
3	No NK	3_2	2483	13315	32576	33016	4798
3	No NK	3_3	750	7374	18105	15674	14952
3	No NK	3_4	1159	17298	37704	42776	94565
3	No NK	3_5	147	1581	4037	2138	21112
3	No NK	3_6	9191	13606	44783	37653	89661
3	No NK	3_7	7532	36002	38240	29322	141666
3	No NK	3_8	2853	12284	37255	36733	33059
3	NK	3_9	351	6604	4950	7304	1260
3	NK	3_10	2780	4614	26996	18069	73556
3	NK	3_11	607	7917	7859	15186	10186
3	NK	3_12	542	7405	24762	11270	43703
3	NK	3_13	7443	22039	30212	19092	55942
3	NK	3_14	8961	32142	40353	31109	77845
3	NK	3_15	4368	7975	31467	36039	34424
3	NK	3_16	4252	18167	61681	39665	16112
3	NK	3_17	5852	16887	37863	27418	96624
Supplementary Fig.5c
			Frequency of CD4+ cells
				Time post-ART interruption
Experiment	Treatment	Mouse ID	Time of HIV infection	0	1	1.5	Necropsy
2	No NK	2_1	48.8	71.9	70.7	71.8	72.4
2	No NK	2_2	70.2	75	74.6	76.6	76.8
2	No NK	2_3	75.8	82.2	82.2	81.5	80.2
2	No NK	2_4	78.4	80.4	82.5	82.7	78.5
2	NK	2_5	75.1	79.5	77.9	78.4	82.7
2	NK	2_6	66.4	75.7	81.4	78.3	77.2
2	NK	2_7	75.9	76.9	81.8	82.3	84.2
2	NK	2_8	56.5	69.4	71.1	68.6	80.7
2	NK	2_9	60.7	61.3	68.5	63	86.8
3	No NK	3_1	3.42	72.5	70.4	77.4	59.1
3	No NK	3_2	8.29	88.5	90.3	88.2	81.5
3	No NK	3_3	4.11	75.1	83.8	82.1	57.7
3	No NK	3_4	2.3	88.1	88.3	88.3	72.9
3	No NK	3_5	0.87	78.7	76.8	70	42.6
3	No NK	3_6	0.67	87.5	88	87.6	86
3	No NK	3_7	1.38	87.6	81.6	87.5	70.2
3	No NK	3_8	1	82.2	83.6	85.3	74.5
3	NK	3_9	0.6	90.3	92.8	90.4	78.9
3	NK	3_10	9.64	91.3	89.6	86.9	85.7
3	NK	3_11	18.5	89.1	87.6	86.7	85.3
3	NK	3_12	1.39	77.8	80.9	84.4	72.9
3	NK	3_13	1.31	85.7	88.2	86.4	86
3	NK	3_14	1.34	85.7	87.6	86.7	87
3	NK	3_15	0.66	84.8	86.2	86.2	83.4
3	NK	3_16	0.98	84.9	87.7	87.4	86.1
3	NK	3_17	1.64	84.5	84	87.2	83
			Count of CD45+ cells
				Time post-ART interruption
Experiment	Treatment	Mouse ID	Time of HIV infection	0	1	1.5	Necropsy
2	No NK	2_1	4862	10120	7094	12141	3882
2	No NK	2_2	10382	27221	53113	84529	84083
2	No NK	2_3	13169	27820	16421	44627	2944
2	No NK	2_4	9325	4475	10392	20792	12487
2	NK	2_5	10087	26962	38120	75146	8389
2	NK	2_6	5337	5681	5722	31512	6518
2	NK	2_7	7273	15422	16235	33640	10456
2	NK	2_8	3311	2248	3424	6606	7728
2	NK	2_9	4140	2193	3849	8701	25911
3	No NK	3_1	5	910	4014	3510	27229
3	No NK	3_2	195	10169	24045	23427	4409
3	No NK	3_3	25	4457	11408	9006	26335
3	No NK	3_4	26	13792	29915	10443	11379
3	No NK	3_5	1	462	852	562	2474
3	No NK	3_6	59	9718	33048	26762	74417
3	No NK	3_7	99	25467	21641	18866	92360
3	No NK	3_8	27	7833	23559	23647	19985
3	NK	3_9	2	3502	2572	3454	860
3	NK	3_10	252	3478	18230	12294	51422
3	NK	3_11	104	6033	5837	11095	7967
3	NK	3_12	7	4684	16162	7778	28419
3	NK	3_13	95	17042	23665	14618	43433
3	NK	3_14	113	23833	30320	22478	56591
3	NK	3_15	27	5741	21386	24087	29055
3	NK	3_16	40	13390	42595	28744	15358
3	NK	3_17	89	10364	24469	16483	60486
Supplementary Fig.5d
			Frequency of CD45+ cells
Experiment	Treatment	Mouse ID	Spleen	BM
2	No NK	2_1	81.9	58.5
2	No NK	2_2	96.1	44.9
2	No NK	2_3	97.5	47.5
2	No NK	2_4	88.3	61.9
2	NK	2_5	90.3	56
2	NK	2_6	93.9	56.2
2	NK	2_7	92.5	60.3
2	NK	2_8	86.2	40.2
2	NK	2_9	90.9	50.2
3	No NK	3_1	46	52.1
3	No NK	3_2	65.5	52.1
3	No NK	3_3	61.2	54.4
3	No NK	3_4	45.6	68.4
3	No NK	3_5	41.1	59.3
3	No NK	3_6	74.2	68
3	No NK	3_7	83.3	63.2
3	No NK	3_8	86.8	65.8
3	NK	3_9	78.9	60.6
3	NK	3_10	78.9	66.5
3	NK	3_11	82.9	66.3
3	NK	3_12	51.5	59.1
3	NK	3_13	87.9	64.2
3	NK	3_14	78	68.6
3	NK	3_15	83.8	64.4
3	NK	3_16	87.5	68.5
3	NK	3_17	79.6	69.3
			Count of CD45+ cells
Experiment	Treatment	Mouse ID	Spleen	BM
2	No NK	2_1	23887	12639
2	No NK	2_2	45779	38671
2	No NK	2_3	37565	34963
2	No NK	2_4	31009	31721
2	NK	2_5	24584	32230
2	NK	2_6	53983	21307
2	NK	2_7	67448	14632
2	NK	2_8	11770	14819
2	NK	2_9	30540	34534
3	No NK	3_1	15436	36324
3	No NK	3_2	46610	4595
3	No NK	3_3	34797	18614
3	No NK	3_4	20438	8868
3	No NK	3_5	9097	15734
3	No NK	3_6	13122	11206
3	No NK	3_7	32526	8233
3	No NK	3_8	33040	28654
3	NK	3_9	57384	55149
3	NK	3_10	72663	143174
3	NK	3_11	25001	92939
3	NK	3_12	37527	6633
3	NK	3_13	48239	77099
3	NK	3_14	45380	99242
3	NK	3_15	50597	53508
3	NK	3_16	74597	56610
3	NK	3_17	20075	7722
Supplementary Fig.5e
			Frequency of CD4+ cells
Experiment	Treatment	Mouse ID	Spleen	BM
2	No NK	2_1	60.2	60.1
2	No NK	2_2	69.6	48
2	No NK	2_3	74.5	49.5
2	No NK	2_4	83.9	62
2	NK	2_5	74.9	58.4
2	NK	2_6	77.1	60
2	NK	2_7	78.3	64.9
2	NK	2_8	67.3	46.2
2	NK	2_9	62.1	52
3	No NK	3_1	63.1	51.1
3	No NK	3_2	81.5	49.8
3	No NK	3_3	75.8	52.7
3	No NK	3_4	83	70.6
3	No NK	3_5	47.9	54.6
3	No NK	3_6	86.2	67.3
3	No NK	3_7	85.8	67.4
3	No NK	3_8	80.2	67.1
3	NK	3_9	82.1	60.4
3	NK	3_10	81.5	70.4
3	NK	3_11	81	69.6
3	NK	3_12	73.4	55.2
3	NK	3_13	80.4	67.5
3	NK	3_14	82.5	68.8
3	NK	3_15	81.4	65.8
3	NK	3_16	84.6	69.9
3	NK	3_17	83.7	65.8
			Count of CD4+ cells
Experiment	Treatment	Mouse ID	Spleen	BM
2	No NK	2_1	7335	644
2	No NK	2_2	20448	1218
2	No NK	2_3	15162	1083
2	No NK	2_4	20110	1976
2	No NK	2_5	7462	6236
2	No NK	2_6	26697	222
2	No NK	2_7	20902	3035
2	No NK	2_8	15236	3688
2	No NK	2_9	840	600
2	No NK	2_10	9529	1643
2	No NK	2_11	20363	258
2	No NK	2_12	19091	1246
2	NK	2_13	11438	1603
2	NK	2_14	24087	1158
2	NK	2_15	29751	774
2	NK	2_16	2728	145
2	NK	2_17	9677	1481
2	NK	2_18	23151	1640
2	NK	2_19	34238	7694
2	NK	2_20	14071	6551
2	NK	2_21	21685	616
2	NK	2_22	29318	6538
2	NK	2_23	26293	5317
2	NK	2_24	31032	2060
2	NK	2_25	46334	2997
2	NK	2_26	13846	731

[truncated: 6 more sheets: Supplementary Fig.6, Supplementary Fig.7a, Supplementary Fig.7b,d, Supplementary Fig.7c, Supplementary Fig.8, Supplementary Fig.9]
